# Supplementary material for: CysB Is a Key Regulator of the Antifungal Activity of Burkholderia pyrrocinia JK-SH007
Source: Int J Mol Sci. 2023 Apr 29;24(9):8067. doi: 10.3390/ijms24098067 (PMC10179380; doi:10.3390/ijms24098067)
Supplement: Supplementary file 1 [file ijms-24-08067-s001.zip]

Archive with 1 entries (1 files):
- ijms-2331469-supplementary.pdf
